# Supplementary material for: Alignment-Free Method to Predict Enzyme Classes and Subclasses
Source: Int J Mol Sci. 2019 Oct 29;20(21):5389. doi: 10.3390/ijms20215389 (PMC6862210; doi:10.3390/ijms20215389)
Supplement: Supplementary file 1 [file ijms-20-05389-s001.zip]

Archive with 1 entries (1 files):
- ijms-602102-supplementary.xlsx
